# Supplementary material for: Two-Dose Ceftiofur Treatment Increases Cephamycinase Gene Quantities and Fecal Microbiome Diversity in Dairy Cows Diagnosed with Metritis
Source: Microorganisms. 2023 Nov 8;11(11):2728. doi: 10.3390/microorganisms11112728 (PMC10673576; doi:10.3390/microorganisms11112728)
Supplement: Supplementary file 1 [file microorganisms-11-02728-s001.zip]

Archive with 1 entries (1 files):
- microorganisms-2666126-supplementary.pdf
